# Supplementary material for: Weather Sensitivity of Sugar Bait Trapping of Nocturnal Moths: A Case Study from Northern Europe
Source: Insects. 2022 Nov 25;13(12):1087. doi: 10.3390/insects13121087 (PMC9783685; doi:10.3390/insects13121087)
Supplement: Supplementary file 1 [file insects-13-01087-s001.zip]

Archive with 1 entries (1 files):
- insects-1976223-supplementary.pdf
